# Supplementary material for: Enhancing Annotation Efficiency with Machine Learning: Automated Partitioning of a Lung Ultrasound Dataset by View
Source: Diagnostics (Basel). 2022 Sep 28;12(10):2351. doi: 10.3390/diagnostics12102351 (PMC9601089; doi:10.3390/diagnostics12102351)
Supplement: Supplementary file 1 [file diagnostics-12-02351-s001.zip]

Archive with 13 entries (12 files):
- diagnostics-1866620-supplementary/
- diagnostics-1866620-supplementary/S1.mp4
- diagnostics-1866620-supplementary/S10.mp4
- diagnostics-1866620-supplementary/S11.mp4
- diagnostics-1866620-supplementary/S12.mp4
- diagnostics-1866620-supplementary/S2.mp4
- diagnostics-1866620-supplementary/S3.mp4
- diagnostics-1866620-supplementary/S4.mp4
- diagnostics-1866620-supplementary/S5.mp4
- diagnostics-1866620-supplementary/S6.mp4
- diagnostics-1866620-supplementary/S7.mp4
- diagnostics-1866620-supplementary/S8.mp4
- diagnostics-1866620-supplementary/S9.mp4
